# Supplementary material for: Panobinostat Synergistically Enhances the Cytotoxicity of Microtubule Destabilizing Drugs in Ovarian Cancer Cells
Source: Int J Mol Sci. 2022 Oct 27;23(21):13019. doi: 10.3390/ijms232113019 (PMC9657298; doi:10.3390/ijms232113019)
Supplement: Supplementary file 1 [file ijms-23-13019-s001.zip]

Archive with 1 entries (1 files):
- ijms-1940514-supplementary.pdf
